# Supplementary material for: Circulatory Metabolite Ratios as Indicators of Lifestyle Risk Factors Based on a Greek NAFLD Case–Control Study
Source: Nutrients. 2024 Apr 21;16(8):1235. doi: 10.3390/nu16081235 (PMC11055137; doi:10.3390/nu16081235)
Supplement: Supplementary file 1 [file nutrients-16-01235-s001.zip]

Archive with 1 entries (1 files):
- nutrients-2874904-supplementary.pdf
